# Supplementary material for: Microarray-Based Prediction of Polycythemia after Exposure to High Altitudes
Source: Genes (Basel). 2022 Jul 2;13(7):1193. doi: 10.3390/genes13071193 (PMC9316656; doi:10.3390/genes13071193)
Supplement: Supplementary file 1 [file genes-13-01193-s001.zip]

Archive with 1 entries (1 files):
- genes-1752435-supplementary.pdf
